# Supplementary material for: Digital Rehabilitation Program for Breast Cancer Survivors on Adjuvant Hormonal Therapy: A Feasibility Study
Source: Cancers (Basel). 2024 Dec 5;16(23):4084. doi: 10.3390/cancers16234084 (PMC11639799; doi:10.3390/cancers16234084)
Supplement: Supplementary file 1 [file cancers-16-04084-s001.zip]

Archive with 1 entries (1 files):
- cancers-3258672-supplementary.pptx
